# Supplementary material for: Chemical Bonding in Three-Membered Ring Systems
Source: Molecules. 2025 Jan 30;30(3):612. doi: 10.3390/molecules30030612 (PMC11820764; doi:10.3390/molecules30030612)
Supplement: Supplementary file 1 [file molecules-30-00612-s001.zip]

Archive with 13 entries (13 files):
- Figure53.png
- Figure54.png
- Figure55.png
- Figure56.png
- Figure57.png
- Figure58.png
- Figure59.png
- Figure60.png
- Figure61.png
- Figure62.png
- Figure63.png
- Figure64.png
- SI_MDPI.tex
