# Supplementary material for: Chemical Bonding in Three-Membered Ring Systems
Source: Molecules. 2025 Jan 30;30(3):612. doi: 10.3390/molecules30030612 (PMC11820764; doi:10.3390/molecules30030612)
Supplement: Supplementary file 1 [file molecules-30-00612-s001.zip › SI_MDPI.tex]

\documentclass[molecules,supfil,submit,pdftex,moreauthors]{Definitions/mdpi}
%\documentclass[preprints,article,submit,pdftex,moreauthors]{Definitions/mdpi}
% For posting an early version of this manuscript as a preprint, you may use "preprints" as the journal. Changing "submit" to "accept" before posting will remove line numbers.

% Below journals will use APA reference format:
% admsci, behavsci, businesses, econometrics, economies, education, ejihpe, games, humans, ijfs, journalmedia, jrfm, languages, psycholint, publications, tourismhosp, youth

% Below journals will use Chicago reference format:
% arts, genealogy, histories, humanities, jintelligence, laws, literature, religions, risks, socsci

%--------------------
% Class Options:
%--------------------
%----------
% journal
%----------
% Choose between the following MDPI journals:
% accountaudit, acoustics, actuators, addictions, adhesives, admsci, adolescents, aerobiology, aerospace, agriculture, agriengineering, agrochemicals, agronomy, ai, air, algorithms, allergies, alloys, amh, analytica, analytics, anatomia, anesthres, animals, antibiotics, antibodies, antioxidants, applbiosci, appliedchem, appliedmath, appliedphys, applmech, applmicrobiol, applnano, applsci, aquacj, architecture, arm, arthropoda, arts, asc, asi, astronomy, atmosphere, atoms, audiolres, automation, axioms, bacteria, batteries, bdcc, behavsci, beverages, biochem, bioengineering, biologics, biology, biomass, biomechanics, biomed, biomedicines, biomedinformatics, biomimetics, biomolecules, biophysica, biosensors, biosphere, biotech, birds, blockchains, bloods, blsf, brainsci, breath, buildings, businesses, cancers, carbon, cardiogenetics, catalysts, cells, ceramics, challenges, chemengineering, chemistry, chemosensors, chemproc, children, chips, cimb, civileng, cleantechnol, climate, clinbioenerg, clinpract, clockssleep, cmd, cmtr, coasts, coatings, colloids, colorants, commodities, complications, compounds, computation, computers, condensedmatter, conservation, constrmater, cosmetics, covid, crops, cryo, cryptography, crystals, csmf, ctn, curroncol, cyber, dairy, data, ddc, dentistry, dermato, dermatopathology, designs, devices, diabetology, diagnostics, dietetics, digital, disabilities, diseases, diversity, dna, drones, dynamics, earth, ebj, ecm, ecologies, econometrics, economies, education, eesp, ejihpe, electricity, electrochem, electronicmat, electronics, encyclopedia, endocrines, energies, eng, engproc, ent, entomology, entropy, environments, epidemiologia, epigenomes, esa, est, famsci, fermentation, fibers, fintech, fire, fishes, fluids, foods, forecasting, forensicsci, forests, fossstud, foundations, fractalfract, fuels, future, futureinternet, futureparasites, futurepharmacol, futurephys, futuretransp, galaxies, games, gases, gastroent, gastrointestdisord, gastronomy, gels, genealogy, genes, geographies, geohazards, geomatics, geometry, geosciences, geotechnics, geriatrics, glacies, grasses, greenhealth, gucdd, hardware, hazardousmatters, healthcare, hearts, hemato, hematolrep, heritage, higheredu, highthroughput, histories, horticulturae, hospitals, humanities, humans, hydrobiology, hydrogen, hydrology, hygiene, idr, iic, ijerph, ijfs, ijgi, ijmd, ijms, ijns, ijpb, ijt, ijtm, ijtpp, ime, immuno, informatics, information, infrastructures, inorganics, insects, instruments, inventions, iot, j, jal, jcdd, jcm, jcp, jcs, jcto, jdad, jdb, jeta, jfb, jfmk, jimaging, jintelligence, jlpea, jmahp, jmmp, jmms, jmp, jmse, jne, jnt, jof, joitmc, joma, jop, jor, journalmedia, jox, jpbi, jpm, jrfm, jsan, jtaer, jvd, jzbg, kidney, kidneydial, kinasesphosphatases, knowledge, labmed, laboratories, land, languages, laws, life, lights, limnolrev, lipidology, liquids, literature, livers, logics, logistics, lubricants, lymphatics, machines, macromol, magnetism, magnetochemistry, make, marinedrugs, materials, materproc, mathematics, mca, measurements, medicina, medicines, medsci, membranes, merits, metabolites, metals, meteorology, methane, metrics, metrology, micro, microarrays, microbiolres, microelectronics, micromachines, microorganisms, microplastics, microwave, minerals, mining, mmphys, modelling, molbank, molecules, mps, msf, mti, multimedia, muscles, nanoenergyadv, nanomanufacturing, nanomaterials, ncrna, ndt, network, neuroglia, neurolint, neurosci, nitrogen, notspecified, nri, nursrep, nutraceuticals, nutrients, obesities, oceans, ohbm, onco, oncopathology, optics, oral, organics, organoids, osteology, oxygen, parasites, parasitologia, particles, pathogens, pathophysiology, pediatrrep, pets, pharmaceuticals, pharmaceutics, pharmacoepidemiology, pharmacy, philosophies, photochem, photonics, phycology, physchem, physics, physiologia, plants, plasma, platforms, pollutants, polymers, polysaccharides, populations, poultry, powders, preprints, proceedings, processes, prosthesis, proteomes, psf, psych, psychiatryint, psychoactives, psycholint, publications, purification, quantumrep, quaternary, qubs, radiation, reactions, realestate, receptors, recycling, regeneration, religions, remotesensing, reports, reprodmed, resources, rheumato, risks, robotics, rsee, ruminants, safety, sci, scipharm, sclerosis, seeds, sensors, separations, sexes, signals, sinusitis, siuj, skins, smartcities, sna, societies, socsci, software, soilsystems, solar, solids, spectroscj, sports, standards, stats, std, stresses, surfaces, surgeries, suschem, sustainability, symmetry, synbio, systems, tae, targets, taxonomy, technologies, telecom, test, textiles, thalassrep, therapeutics, thermo, timespace, tomography, tourismhosp, toxics, toxins, transplantology, transportation, traumacare, traumas, tropicalmed, universe, urbansci, uro, vaccines, vehicles, venereology, vetsci, vibration, virtualworlds, viruses, vision, waste, water, wem, wevj, wild, wind, women, world, youth, zoonoticdis

%---------
% article
%---------
% The default type of manuscript is "article", but can be replaced by:
% abstract, addendum, article, benchmark, book, bookreview, briefcommunication, briefreport, casereport, changes, clinicopathologicalchallenge, comment, commentary, communication, conceptpaper, conferenceproceedings, correction, conferencereport, creative, datadescriptor, discussion, entry, expressionofconcern, extendedabstract, editorial, essay, erratum, fieldguide, hypothesis, interestingimages, letter, meetingreport, monograph, newbookreceived, obituary, opinion, proceedingpaper, projectreport, reply, retraction, review, perspective, protocol, shortnote, studyprotocol, supfile, systematicreview, technicalnote, viewpoint, guidelines, registeredreport, tutorial,  giantsinurology, urologyaroundtheworld
% supfile = supplementary materials

%----------
% submit
%----------
% The class option "submit" will be changed to "accept" by the Editorial Office when the paper is accepted. This will only make changes to the frontpage (e.g., the logo of the journal will get visible), the headings, and the copyright information. Also, line numbering will be removed. Journal info and pagination for accepted papers will also be assigned by the Editorial Office.

%------------------
% moreauthors
%------------------
% If there is only one author the class option oneauthor should be used. Otherwise use the class option moreauthors.

%---------
% pdftex
%---------
% The option pdftex is for use with pdfLaTeX. Remove "pdftex" for (1) compiling with LaTeX & dvi2pdf (if eps figures are used) or for (2) compiling with XeLaTeX.

%=================================================================
% MDPI internal commands - do not modify
\firstpage{1}
\makeatletter
\setcounter{page}{\@firstpage}
\makeatother
\pubvolume{1}
\issuenum{1}
\articlenumber{0}
\pubyear{2025}
\copyrightyear{2024}
%\externaleditor{Firstname Lastname} % More than 1 editor, please add `` and '' before the last editor name
\datereceived{ }
\daterevised{ } % Comment out if no revised date
\dateaccepted{ }
\datepublished{ }
%\datecorrected{} % For corrected papers: "Corrected: XXX" date in the original paper.
%\dateretracted{} % For retracted papers: "Retracted: XXX" date in the original paper.
\hreflink{https://doi.org/} % If needed use \linebreak
%\doinum{}
%\pdfoutput=1 % Uncommented for upload to arXiv.org
%\CorrStatement{yes}  % For updates
%\longauthorlist{yes} % For many authors that exceed the left citation part

%=================================================================
% Add packages and commands here. The following packages are loaded in our class file: fontenc, inputenc, calc, indentfirst, fancyhdr, graphicx, epstopdf, lastpage, ifthen, float, amsmath, amssymb, lineno, setspace, enumitem, mathpazo, booktabs, titlesec, etoolbox, tabto, xcolor, colortbl, soul, multirow, microtype, tikz, totcount, changepage, attrib, upgreek, array, tabularx, pbox, ragged2e, tocloft, marginnote, marginfix, enotez, amsthm, natbib, hyperref, cleveref, scrextend, url, geometry, newfloat, caption, draftwatermark, seqsplit
% cleveref: load \crefname definitions after \begin{document}

\usepackage{mathtools}
\usepackage{dsfont}
\usepackage{threeparttablex}
\usepackage{textcomp}
\usepackage{lscape}
\usepackage{array, longtable, booktabs, makecell}
%\usepackage{lscape}

\usepackage[version=4]{mhchem} % Formula subscripts using \ce{}
%\usepackage{hyperref, varioref, cleveref}
%\input{ccmath}

\newcommand{\etal}{\emph{et al.}}
\newcommand{\tn}{\tnote}

%=================================================================
% Please use the following mathematics environments: Theorem, Lemma, Corollary, Proposition, Characterization, Property, Problem, Example, ExamplesandDefinitions, Hypothesis, Remark, Definition, Notation, Assumption
%% For proofs, please use the proof environment (the amsthm package is loaded by the MDPI class).

%=================================================================
% Full title of the paper (Capitalized)
\Title{Chemical Bonding in Three-Membered Ring Systems}

% MDPI internal command: Title for citation in the left column
\TitleCitation{Chemical bonding}

% Author Orchid ID: enter ID or remove command
\newcommand{\orcidauthorA}{0000-0003-3103-9701} % Add \orcidA{} behind the author's name
\newcommand{\orcidauthorB}{0000-0002-6652-5710} % Add \orcidB{} behind the author's name

% Authors, for the paper (add full first names)
\Author{Nina Strasser $^{1,\ddagger}$\orcidA{} and Alexander F. Sax $^{2,}$*\orcidB}

%\longauthorlist{yes}

% MDPI internal command: Authors, for metadata in PDF
\AuthorNames{Nina Strasser and Alexander F. Sax}

% MDPI internal command: Authors, for citation in the left column, only choose below one of them according to the journal style
% If this is a Chicago style journal: Lastname, Firstname, Firstname Lastname, and Firstname Lastname.
% If this is a APA style journal: Lastname, F., Lastname, F., \& Lastname, F.
% If this is a ACS style journal: Lastname, F.; Lastname, F.; Lastname, F.
\isAPAStyle{%
       \AuthorCitation{Lastname, F., Lastname, F., \& Lastname, F.}
         }{%
        \isChicagoStyle{%
        \AuthorCitation{Lastname, Firstname, Firstname Lastname, and Firstname Lastname.}
        }{
        \AuthorCitation{Strasser, N.; Sax, A.F.}
        }
}

% Affiliations / Addresses (Add [1] after \address if there is only one affiliation.)
\address{%
$^{1}$ \quad Institute of Solid State Physics, Graz University of Technology, Petersgasse 16, 8010 Graz; nina.strasser@tugraz.at\\
$^{2}$ \quad Department of Chemistry, University of Graz, Heinrichstrasse 28, 8010 Graz, Austria; alexander.sax@uni-graz.at}

% Contact information of the corresponding author
\corres{Correspondence: alexander.sax@uni-graz.at}

% Current address and/or shared authorship
%\firstnote{Current address: Affiliation.}  % Current address should not be the same as any items in the Affiliation section.
\secondnote{These authors contributed equally to this work.}
% The commands \thirdnote{} till \eighthnote{} are available for further notes

%\simplesumm{} % Simple summary

%\conference{} % An extended version of a conference paper

% Abstract (Do not insert blank lines, i.e. \\)

% Keywords
%\keyword{keyword 1; keyword 2; keyword 3 (List three to ten pertinent keywords specific to the article; yet reasonably common within the subject discipline.)}

% The fields PACS, MSC, and JEL may be left empty or commented out if not applicable
%\PACS{J0101}
%\MSC{}
%\JEL{}


\begin{document}

\section{Supporting information}
\subsection{Parameters of fragments}
The geometry parameters of all fragments and all 3-rings are listed. Unsaturated fragments are calculated with the smallest CASSCF wave function that is necessary for a correct description, all 3-rings are calculated with closed-shell Hartree-Fock wave functions.
The 6-311G(2d) basis set was used throughout.


\subsubsection{Methylene}
The $^3B_1$ ground state and the excited $^1B_1$ state were calculated with single-configurational wave functions, the $^1A_1$ state was calculated with a two-configurational wave function $a|s\bar{s}|+b|p\bar{p}|$. The lowest singlet of linear methylene is the $^1\Delta_g$ state; in $C_{2v}$, one $\Delta$ component has $A_1$ symmetry, the other has $B$ symmetry, in detail: it is $B_1$, if the  molecule axis of linear methylene is the y-axis in $C_{2v}$,  or $B_2$ if the molecules axis is the y-axis. The $A_g$ component of the $^1\Delta_g$ state was calculated with the two-configurational wave function $|\pi_x\overline{\pi}_x|-|\pi_y\overline{\pi}_y|$, the $B$ component with a single-configurational wave function. The geometry parameters of the methylene cation and anion were taken from the literature.

\setlength{\tabcolsep}{2mm}
\begin{table}[h]
\begin{tabular}{ll|l|l|l|l|ll}
System & State & Energy & C-H & HCH & $a^2$ & $b^2$ \\
\toprule
CH$_2$ & $^3B_1$      & -38.9251067 &	1.070 &	128.6 &    \\
CH$_2$ & 1-$^1A_1$    & -38.9086023 &	1.098 &	102.3 & 0.96 & 0.04 \\
CH$_2$ & 2-$^1A_1$    & -38.8512556 &	1.058 &	169.8 & 0.73 & -0.68 \\
CH$_2$ & $^1B_1$      & -38.8591646 &	1.066 &	139.0 &    \\
CH$_2$ & $^1\Delta_g$ & -38.8513871 &   1.056 & 180\\
\midrule
CH$_2^-$ & $^2B_1$    &             &   1.12  & 104\\
\midrule
CH$_2^+$ & $^2A_1$    &             &   1.09  & 139\\
\bottomrule
\end{tabular}
\caption{Methylene in different states, methylene  cation and anion. Energies are in hartrees, lengths in \AA{} and angles in degrees.}
\end{table}

The singlet-triplet splitting $\Delta E_{ST} = E(1-^1A_1)-E(^3B_1) = -0.0165044$ or $-43.3$\,kJ/mol.

\subsubsection{Silylene}
The excited $^3B_1$ state  and the excited $^1B_1$ state were calculated with single-configurational wave functions, the $^1A_1$ ground state was calculated with a two-configurational wave function $a|s\bar{s}|+b|p\bar{p}|$. The geometry parameters of the silylene cation and anion were taken from the literature.

\begin{table}[h]
\begin{tabular}{l|l|l|l|l|ll}
System &State & Energy & Si-H & HSiH & $a^2$ & $b^2$ \\
\toprule
SiH$_2$   & $^1A_1$ & -290.0418089 & 1.513 &	94.2 & 0.95 & 0.05 \\
SiH$_2$   & $^3B_1$ & -290.0117125 & 1.474 &	117.2 \\
SiH$_2$   & $^1B_1$ & -289.9565196 & 1.472 &	122.8 \\
\midrule
SiH$_2^-$ & $^2B_1$ &              & 1.55  &	93.5 \\
SiH$_2^-$ & $^2B_1$ &              & 1.488 & 119.4\\
\midrule
SiH$_2^+$ & $^2B_1$ &              & 1.456 & 180\\
\bottomrule
\end{tabular}
\caption{Silylene in different states, silylene  cation and anion.  Energies are in hartrees, lengths in \AA{} and angles in degrees.}
\end{table}

The singlet-triplet splitting $\Delta E_{ST} = E(^1A_1)-E(^3B_1) = 0.0300964$ or $79.0$\,kJ/mol.

\subsubsection{Ethene}
The singlet ground state has $D_{2h}$ symmetry, the triplet ground state has $D_{2d}$ symmetry; in 3-rings the triplet fragment has $C_{2v}$ symmetry. The singlet state $^1A_{1g}$ is calculated with the CAS(2,2) wave function $a|\pi\overline{\pi}|+b|\pi^*\overline{\pi^*}|$. Angle oop in the Table is the out-of-plane angle of the CH$_2$ group.

\begin{table}[h]
\begin{tabular}{r|r|r|r|r|r|rr}
State & Energy & C=C & C-H & HCH & oop & $a^2$ & $b^2$ \\
\toprule
$^1A_{1g}$ ($D_{2h}$) & -78.0772454 & 1.331 & 1.074 & 116.4 &      & 0.96 & 0.04  \\
$^3B_1$   ($C_{2v}$)  & -77.9529294 & 1.532 & 1.075 & 114.3 & 32.0 \\
\bottomrule
\end{tabular}
\caption{Ethene, ground and excited state. Energies are in hartrees, lengths in \AA, and angles in degrees.}
\end{table}

The singlet-triplet splitting $\Delta E_{ST} = E(^1A_{1g})-E(^3B_1) = 0.124316$ or $326.4$\,kJ/mol.


\subsubsection{Disilene}
The singlet ground state has $C_{2h}$ symmetry, the triplet ground state has $C_2$ symmetry; in 3-rings the triplet fragment has $C_{2v}$ symmetry. The singlet state $^1A_{1g}$ is calculated with the CAS(2,2) wave function $a|\pi\overline{\pi}|+b|\pi^*\overline{\pi^*}|$. Angle oop in the Table is the out-of-plane angle of the SiH$_2$ group.


\begin{threeparttable}[h]
\caption{Disilene, ground and excited state.  Energies are in hartrees, lengths in \AA, and angles in degrees.}
\begin{tabular}{r|r|r|r|r|r|rrr}
State & Energy & Si=Si & Si-H & HSiH & oop & $a^2$ & $b^2$ \\
\toprule
$^1A_{g}$ ($C_{2h}$)               & -580.1458985	& 2.236 & 1.480 & 109.5	& 41.2 & 0.90 & 0.10   \\
$^1A_{1}$ ($C_{2v}$)               & -580.1378171	& 2.160 & 1.469 & 115.0	& 7.6  & 0.95 &	0.05  \\
$^3B_{2}$ ($C_{2v}$)\tn{1}~\qquad  &-580.1127347	& 2.383 & 1.484 & 108.3 & 50.8 \\
\bottomrule
\end{tabular}
 \begin{tablenotes}
 \item[1]Molecule plane is the y-z plane, accordingly has the $\pi^*$ MO $b_2$ symmetry.
 \end{tablenotes}
\end{threeparttable}

The singlet-triplet splitting $\Delta E_{ST} = E(^1A_{g})-E(^3B_2) = 0.0331638$ or $87.1$\,kJ/mol.

The singlet-triplet splitting $\Delta E_{ST} = E(^1A_{1})-E(^3B_2) = 0.0250824$ or $65.9$\,kJ/mol.


\subsubsection{Silaethene}
Only $C_s$ structures are considered. The singlet ground state has a trans-bent structure; the triplet fragment in the 3-rings is cis-bent. The singlet state $^1A$ is calculated with a CAS(2,2) wave function, which is a linear combination of three CSFs, $a|\pi\overline{\pi}|+b|\pi\overline{\pi^*}| + c|\pi^*\overline{\pi^*}|$. Different signs of the oop angles indicate the trans-bent structure.

\begin{landscape}
\begin{table}[h]
\begin{tabular}{r|r|r|r|r|r|r|r|r|rrrr}
State & Energy & C=Si & C-H & Si-H & HCH & HSiH & oop(C) & oop(Si) & $a^2$ & $b^2$ & $c^2$ \\
\toprule
$^1A'$  & -329.0942429 &	1.724 &	1.074 &	1.471 &	114.8 &	113.9 &	11.4 & -20.0 & 0.78 & 0.19 & 0.03\\
$^3A''$  & -329.0402377 &	1.881 &	1.075 &	1.485 &	114.4 &	108.2 & 16.9 &	54.2 \\
\bottomrule
\end{tabular}
\caption{Silaethene, ground and excited state. Energies are in hartrees, lengths in \AA, and angles in degrees.}
\end{table}

The singlet-triplet splitting $\Delta E_{ST} = E(^1A)-E(^3B) = 0.0540052$ or $141.8$\,kJ/mol.
\end{landscape}


\newpage
\subsection{Comparison of CAS(4,4) and CAS(6,6) results}
The reactions \textbf{R1v} and \textbf{R2v} were studied with CAS(6,6) wave function including the $\sigma$ and $\sigma^*$ MOs of ethene and disilene, respectively. The juxtaposition of the energies and geometry parameters show that CAS(4,4) wave functions are sufficient for a description of these reactions, and, therefore, all reactions studied were investigated with CAS(4,4) wave functions only.

%\fbox{
\begin{figure}
\includegraphics[width=0.8\textwidth]{Figure53.png}
\end{figure}%\label{fig:cTri_Cs_sil}
%}


\begin{figure}%[ht]
%\fbox{
\includegraphics[width=0.8\textwidth]{Figure54.png}%\end{figure}%\label{fig:cTri_Cs_sil}
%}

%\fbox{
%\begin{figure}
\includegraphics[width=0.8\textwidth]{Figure55.png}
\caption{Comparison of total energies and geometry parameters of CAS(4,4) and CAS(6,6) calculations of \ce{C3H6} and \ce{Si3H6}.}
\end{figure}%\label{fig:cTri_Cs_sil}
%}

\newpage
\subsection{Graphical representation of physical quantities}
As explained in section IV, curves representing physical quantities along different MEPs should be represented by discontinuous curves. The more convenient and less cumbersome representation by continuous curves is indeed not correct.
As an example, the corresponding curves for the recombination reaction of CSi$_2$H$_6$ in $C_{2v}$ symmetry are shown.

\begin{figure}
\includegraphics[width=0.32\textwidth]{Figure56.png}
\includegraphics[width=0.32\textwidth]{Figure57.png}
\includegraphics[width=0.32\textwidth]{Figure58.png}

\includegraphics[width=0.32\textwidth]{Figure59.png}
\includegraphics[width=0.32\textwidth]{Figure60.png}
\includegraphics[width=0.32\textwidth]{Figure61.png}
\caption{Graphs of the total energy, the CSF energies, and the CSF weights. Top: Discontinuous representation. Bottom: Continuous representation.}
\end{figure}%\label{fig:cTri_Cs_sil}

\newpage
\subsection{Energetics}
$E_{\rm min}$ are the lowest energies of the respective PECs; $E_{\rm max}$ are the energies at the crossing points. $E_{\rm diss}$ are the energies of the dissociated systems at $R=5.0$\,\AA.
$\Delta E_{\rm reac} = E_{\rm diss}-E_{\rm min}$,\; $\Delta E^{\ddagger}_e = E_{\rm max}-E_{\rm min}$,  $\Delta E^{\ddagger}_r = E_{\rm max}-E_{\rm diss}$. The values can be different, if elimination and recombination reactions have different crossing points.  $\Delta E_{\rm reac}^{\rm corr}$ are the $\Delta E_{\rm reac}$ values corrected by the respective singlet-triplet splittings . $\Delta E_{ST}(\ce{CH2}) = -43.3$\,kJ/mol;  $\Delta E_{ST}(\ce{Si2H4}) = 65.9$\,kJ/mol, in $C_{2v}$ geometry calculated.

\ce{C3H6}: In the elimination reaction, the \ce{CH2} product is in the excited singlet state, the ground state energy is by 43.3\,kJ/mol lower.\newline
 In the recombination reaction, the \ce{CH2} educt is in the excited singlet state, the ground state energy is by 43.3\,kJ/mol lower, and $\Delta E^{\ddagger}_r$ is by that amount higher.

\ce{CSi2H6}: In the elimination reaction, both products are in  excited triplet states, the ground state energy is lower by $\Delta E_{ST}$(\ce{Si2H4})= 65.9\,kJ/mol.\newline
 In the recombination reaction, the \ce{CH2} educt is in the excited singlet state, the ground state energy is lower by $\Delta E_{ST}$(\ce{CH2}) = 43.3\,kJ/mol; and $\Delta E^{\ddagger}_r$ is by that amount higher.\newline


\begin{threeparttable}[h]
\caption{Energy differences for the  elimination reactions in $C_{2v}$ in kJ/mol.}
\begin{tabular}{r|r|r|r|rrrr}
Energy differences & \ce{c-C3H6} & \ce{c-Si3H6} & \ce{c-CSi2H6} &  \ce{c-SiC2H6} \\
\toprule
$\Delta E_{\rm reac}$              & 344.2\tn{1} & 231.4 & 478.6\tn{2} & 103.2 \\
$\Delta E_{\rm reac}^{\rm corr}$   & 300.9       & 231.4 & 412.7       & 103.2 \\
$\Delta E^{\ddagger}_e$            & 492.4       & 311.2 &             & 273.4 \\
\bottomrule
\end{tabular}
 \begin{tablenotes}
 \item[1]\ce{CH2} in excited singlet state.
 \item[2]\ce{CH2} and disilene in excited triplet states.
 \end{tablenotes}
 \end{threeparttable}

\vspace{5mm}
\begin{threeparttable}[h]
\caption{Energy differences for the  recombination reactions in $C_{2v}$ in kJ/mol.}
\begin{tabular}{r|r|r|r|rrrr}
Energy differences & \ce{c-C3H6} & \ce{c-Si3H6} & \ce{c-CSi2H6} &  \ce{c-SiC2H6} \\
\toprule
$\Delta E_{\rm reac}$              & 344.2\tn{1} & 231.4 & 458.1\tn{1} & 103.2 \\
$\Delta E_{\rm reac}^{\rm corr}$   & 300.9       & 231.4 & 414.8       & 103.2 \\
$\Delta E^{\ddagger}_r$            & 145.0       &  79.8 &  57.6       & 170.2 \\
$\Delta E^{\ddagger}_r{}^{\rm corr}$ & 188.3       &  79.8 & 101.9       & 170.2 \\
\bottomrule
\end{tabular}
 \begin{tablenotes}
 \item[1]\ce{CH2} in excited singlet state.
 \end{tablenotes}
 \end{threeparttable}

\newpage
\subsection{Electron densities}
Going from high $C_{2v}$ symmetry to low symmetry $C_s$ symmetry of the molecular system the geometry, the characteristics, and the electron density change. Only in the elimination reaction of \ce{c-CSi2H6} the characteristics does not change.
The contour values of the molecular densities were 0.065 for all systems but \ce{c-C3H6} for which the contour value 0.1 was chosen.


\begin{figure}
\includegraphics[width=0.5\textwidth]{Figure62.png}
\caption{Electron densities of \ce{c-C3H6} (top) and \ce{c-Si3H6} (bottom) for elimination reaction. Top, left: $R=1.8$\,\AA, right: $R=1.9$\,\AA. Bottom, left: $R=2.5$\,\AA, right: $R=2.6$\,\AA. }
\end{figure}%\label{fig:cTri_Cs_sil}
\begin{figure}
\includegraphics[width=0.5\textwidth]{Figure63.png}
\caption{Electron densities of \ce{c-CSi2H6}, recombination reaction (top), and elimination reaction (bottom). Top, left: $R=1.8$\,\AA, right: $R=1.9$\,\AA. Bottom, left: $R=2.2$\,\AA, right: $R=2.3$\,\AA. }
\end{figure}%\label{fig:cTri_Cs_sil}
\begin{figure}
\includegraphics[width=0.5\textwidth]{Figure64.png}
\caption{Electron densities of \ce{c-SiC2H6}, recombination reaction (top), and elimination reaction (bottom). Top, left: $R=1.9$\,\AA, right: $R=2.0$\,\AA. Bottom, left: $R=2.3$\,\AA, right: $R=2.4$\,\AA. }
\end{figure}%\label{fig:cTri_Cs_sil}

\end{document} 
